# Supplementary material for: Application of SolidWorks software in preoperative planning of high tibial osteotomy
Source: Front Surg. 2023 Jan 6;9:951820. doi: 10.3389/fsurg.2022.951820 (PMC9852509; doi:10.3389/fsurg.2022.951820)
Supplement: Supplementary file 1 [file Table1.xlsx]

## Sheet: Sheet1
姓名	性别	年龄	身高	体重	BMI	侧别	平台全长（术前）	内侧宽度（术前）		撑开角度	撑开距离	MPTA（术前）	撑开角度（术后）	平台全长（术后）	内侧宽度（术后）		MPTA（术后）	FTA（术前）	FTA（术后）	KSS（术前）	功能（术前）	KSS（术后）	功能（术后）
									比例							比例
樊燕荣	女	41	150	52	23.1	右	68.32	13.74	0.201	7	6.57	87	8	64.48	30.36	0.47	91	-1	1	85	80	95	100
樊燕荣	女	41	150	52	23.1	左	68.3	7.03	0.102	11	9.35	81	9	61.96	33.74	0.544	92	-3	2	85	80	95	100
付亚超	男	34	176	80	25.8	右	78.62	12.51	0.159	8	9.17	83	9	75.06	43.13	0.574	92	-6	4	70	90	90	90
付亚超	男	34	176	80	25.8	左	76.83	22.81	0.296	5	6.63	84	8	71.93	36.06	0.501	86	-3	1	80	90	90	90
韩侠	女	45	165	66	24.2	右	72.14	-27.05	-0.373	22	23.34	77	19	68.28	40.88	0.598	93	-16	1	62	75	93	90
韩侠	女	45	165	66	24.2	左	70.34	-16.23	-0.23	20	20.34	79	19	66.09	31.8	0.481	89	-11	0	67	75	95	90
黄一博	男	22	172	60	20.2	右	68.56	23.86	0.348	3	3.37	89	5	72.77	32.86	0.451	90	-1	0	80	90	100	100
黄一博	男	22	172	60	20.2	左	70.98	26.06	0.367	3	3.54	86	5	71.38	35.23	0.493	89	-2	1	75	90	100	100
雷梦飞	女	27	161	51	19.6	右	76.16	15.15	0.198	6	6.23	89	8	73.16	37.41	0.511	90	-6	1	80	90	95	100
雷梦飞	女	27	161	51	19.6	左	75.82	20.1	0.265	6	6.27	86	7	72.63	39.37	0.542	90	-5	1	80	90	90	100
李锦惠	女	37	160	53	20.7	右	65.87	16.93	0.257	6	6.03	85	6	72.49	45.5	0.527	90	-4	4	70	80	90	90
李锦惠	女	37	160	53	20.7	左	64.55	16.47	0.255	6	5.95	86	7	74.98	39.93	0.532	90	-4	1	80	80	95	90
李晓圆	女	27	168	70	24.8	右	67.49	16.53	0.244	7	11.95	81	7	71.38	32.17	0.451	89	-6	0	83	75	95	90
李晓圆	女	27	168	70	24.8	左	67.55	0	0	11	7.59	79	11	71.4	33.96	0.475	86	-10	0	68	75	93	90
李扬	男	27	170	75	25.9	右	74.07	10.56	0.142	7	7.52	83	7	66.81	38.56	0.577	90	-7	2	62	70	92	90
李元珂	男	24	172	65	21.9	右	72.56	7.49	0.103	9	9.5	83	10	83.3	48.35	0.58	90	-7	3	78	90	95	100
李元珂	男	24	172	65	21.9	左	71.41	4.89	0.068	10	10.63	83	11	80.28	49.22	0.513	91	-9	5	76	90	95	100
刘胜利	男	42	172	59	19.9	右	76.6	11.58	0.151	8	9.17	89	8	76.08	50.34	0.561	94	-6	5	79	75	99	90
刘旭	女	30	155	50	20.8	右	64.28	11.69	0.181	8	6.94	86	9	64.98	32.04	0.493	88	-6	2	80	90	100	100
刘旭	女	30	155	50	20.8	左	65.73	0	0	12	11.69	82	9	65.9	26.79	0.406	88	-10	1	75	70	97	100
刘宁	女	29	156	48	19.7	右	63.38	8.07	0.127	11	9.25	83	12	65.24	35.05	0.537	92	-8	1	78	80	96	100
刘宁	女	29	156	48	19.7	左	62.58	3.17	0.05	12	9.71	80	13	65.72	28.27	0.43	90	-9	1	80	80	98	100
刘正	男	31	170	65	22.4	右	73.6	17.84	0.242	7	6.8	83	7	78.98	45.01	0.569	90	-5	2	79	80	99	100
刘正	男	31	170	65	22.4	左	75.24	19.15	0.254	9	9.49	85	7	78.63	36.1	0.459	90	-5	0	70	90	97	100
南翔	男	18	175	63	20.5	右	81.56	-1.71	-0.02	12	13.45	85	12	77.59	40.33	0.519	88	-11	1	77	90	100	100
南翔	男	18	175	63	20.5	左	79.98	9.13	0.114	9	9.71	81	10	79.9	41.24	0.516	87	-8	1	80	90	100	100
任春梅	女	41	169	64	22.4	右	69.85	10.87	0.155	11	11.94	84	10	73.48	36.4	0.495	91	-9	1	67	80	95	90
任春梅	女	41	169	64	22.4	左	69.63	17.59	0.252	8	8.14	84	10	72.62	36.15	0.497	88	-5	0	77	80	98	90
唐昊	男	29	168	65	23	右	71.07	8.81	0.123	11	12	82	11	77.86	38.96	0.5	89	-8	0	78	80	99	90
唐昊	男	29	168	65	23	左	70.36	12.4	0.176	11	12.09	78	10	77.3	35.33	0.457	84	-7	1	69	80	92	90
田锦花	女	27	150	49	21.7	右	62.75	21.71	0.345	5	4.81	84	8	69.14	34.4	0.497	87	-4	1	77	90	90	100
田锦花	女	27	150	49	21.7	左	62.37	19.32	0.309	6	5.62	84	7	69.5	43.36	0.623	91	-4	4	80	90	90	100
王莉	女	44	155	51	21.2	右	69.12	10.65	0.154	10	9.72	85	10	70.75	32.29	0.456	92	-9	1	55	55	91	90
王莉	女	44	155	51	21.2	左	68.7	6.21	0.09	11	9.5	84	10	68.53	33.47	0.488	94	-10	0	53	50	88	90
王永奇	男	38	174	76	25.1	右	73.18	16.16	0.22	8	8.82	81	10	77.36	43.98	0.568	89	-7	3	68	70	94	90
王永奇	男	38	174	76	25.1	左	70.35	10.26	0.145	8	8.7	82	10	78.46	37.98	0.484	89	-6	0	70	70	95	90
谢佳艺	女	26	168	58	20.5	右	72.9	20.45	0.28	5	4.88	84	6	81.25	38.79	0.477	88	-5	1	89	80	100	100
谢佳艺	女	26	168	58	20.5	左	72.62	24.45	0.336	5	5.4	84	4	81.94	38.26	0.466	87	-3	0	88	80	100	100
杨超	男	37	175	90	29.38	右	80.78	13.23	0.163	7	9.27	84	10	86.1	46.17	0.536	90	-7	3	65	90	90	100
杨超	男	37	175	90	29.38	左	78.41	21.73	0.277	6	8.05	86	7	86.51	42.84	0.495	89	-4	0	75	90	95	100
杨晗	女	24	162	50	19.05	右	65.45	14.18	0.216	6	6.19	86	7	72.15	24.29	0.496	90	-6	1	80	90	100	100
杨晗	女	24	162	50	19.05	左	67.26	13.93	0.207	7	6.53	85	6	72.54	33.49	0.461	89	-4	0	75	90	100	100
尹婕	女	34	160	48	18.7	右	59.35	10.31	0.173	3	3.05	86	6	62.46	26.21	0.469	89	-4	0	89	90	100	100
尹婕	女	34	160	48	18.7	左	59.85	13.08	0.218	3	3.14	86	4	65.19	23.44	0.499	89	-3	2	90	90	100	100
王勋	男	32	169	65	22.75	右	87.43	24.09	0.275	8	9.9	82	7	84.49	42.31	0.5	91	-7	2	89	80	95	100
王勋	男	32	169	65	22.75	左	87.4	10.67	0.122	10	11.94	81	10	80.53	40.66	0.5	88	-9	0	86	80	95	100
吕雷雨	男	27	172	68	22.98	右	62.65	15.62	0.249	10	12	81	7	68.97	31.77	0.46	87	-8	-1	86	80	92	100
吕雷雨	男	27	172	68	22.98	左	63.37	6.3	0.099	12	13.94	77	11	69.38	31.4	0.452	89	-10	0	83	80	90	90
李亚菊	女	45	150	51	22.6	右	62.65	15.62	0.249	8	6.84	84	9	69.17	33.8	0.488	88	-5	0	76	70	93	90
李亚菊	女	45	150	51	22.6	左	63.37	6.3	0.099	11	10.23	82	12	71.08	36.2	0.509	87	-8	0	72	70	90	90
刘倩	女	29	165	49	17.99	右	71.51	13.45	0.188	8	8.84	87	7	72.37	39.01	0.539	89	-5	3	82	80	95	100
刘倩	女	29	165	49	17.99	左	71.43	17.72	0.248	7	6.85	85	7	71.21	41.29	0.579	90	-4	3	84	80	96	100
梁伟平	男	45	174	71	23.4	右	79.69	6.03	0.075	11	14.59	82	10	75.52	37.63	0.498	89	-9	1	70	70	90	90
梁伟平	男	45	174	71	23.4	左	80.73	11.28	0.139	9	10.92	82	10	77.14	37.63	0.487	89	-7	1	76	70	93	90
